# Supplementary material for: Distinctive personality profiles of fibromyalgia and chronic fatigue syndrome patients
Source: PeerJ. 2016 Sep 13;4:e2421. doi: 10.7717/peerj.2421 (PMC5028783; doi:10.7717/peerj.2421)
Supplement: Supplemental Information 1 [file peerj-04-2421-s001.xls]

## Sheet: RAW DATA
consent_1	Gender	Age	Marital_st	religion	religion_TEXT	rel_status	Education	work_ext	Physical	WPI_1	WPI_2	WPI_3	WPI_4	WPI_5	WPI_6	WPI_7	WPI_8	WPI_9	WPI_10	WPI_11	WPI_12	WPI_13	WPI_14	WPI_15	WPI_16	WPI_17	WPI_18	WPI_19	WPI_20	SSS_1	SSS_2	SSS_3	SSS_4_1	SSS_4_2	SSS_4_3	GHQ	TCIr_1	TCIr_2	TCIr_3	TCIr_4	TCIr_5	TCIr_6	TCIr_7	TCIr_8	TCIr_9	TCIr_10	TCIr_11	TCIr_12	TCIr_13
1	1	43	2	1		3	5	4	3	1	0	0	0	1	1	0	1	1	0	0	0	1	1	0	1	1	1	1	0	3	4	4	1	1	0	3	3	1	4	5	2	4	4	3	5	3	3	4	1
1	2	59	3	1		1	3	4	1	1	1	1	1	1	1	1	0	1	1	0	0	0	0	1	1	1	1	0	0	3	4	2	1	1	0	3	1	2	3	2	4	1	4	3	4	2	4	2	2
1	2	40	3	1		1	4	2	2	0	1	0	1	0	0	0	0	0	0	0	1	0	0	0	0	1	1	1	0	3	4	2	0	1	0	2	4	3	3	4	4	2	4	3	3	3	3	3	2
1	2	28	1	1		1	4	3	3	0	1	0	1	1	1	1	1	1	1	0	0	1	1	0	1	1	0	1	0	3	3	3	1	1	1	3	3	2	3	4	2	3	4	4	2	2	4	2	1
1	2	65.5	1	1		1	1	1	1	1	1	1	0	1	0	1	1	1	1	1	1	1	0	0	0	1	1	1	0	4	4	4	1	1	1	1	5	1	3	5	3	5	5	3	4	4	4	2	5
1	2	23	1	1		1	4	3	2	0	0	0	0	0	0	0	0	0	1	0	0	0	0	1	1	0	0	1	0	3	3	4	1	1	0	3	4	3	2	5	4	1	4	2	5	4	4	3	1
1	2	29	2	1		1	5	1	4	0	0	0	0	0	0	1	0	0	0	0	0	0	0	0	0	1	1	1	0	3	4	3	1	1	0	2	4	4	3	4	3	3	5	4	3	2	5	4	1
1	2	31	1	1		1	4	3	4	0	0	0	0	1	0	0	0	1	1	0	0	0	0	0	0	0	0	1	0	2	2	2	1	0	1	2	2	2	3	5	4	4	4	4	2	1	1	2	1
1	1	37	1	1		2	3	1	2	1	1	1	1	1	1	0	0	1	1	1	1	0	0	0	0	1	1	1	0	4	3	3	1	1	1	3	3	1	3	5	4	5	5	5	3	2	3	2	4
1	2	60	2	1		1	5	1	4	1	1	0	0	0	1	0	0	1	1	0	0	1	1	0	0	1	1	1	0	3	4	4	0	0	1	3	1	1	1	1	1	4	4	4	4	4	4	1	1
1	2	27	2	1		1	4	1	2	1	1	1	1	0	0	0	0	0	0	0	0	1	1	0	0	1	1	1	0	4	3	2	0	0	1	3	4	4	2	4	3	4	4	2	5	4	3	4	2
1	2	54	1	1		1	4	2	3	1	1	1	1	1	1	1	1	1	1	1	1	1	1	1	1	1	1	1	0	4	4	3	1	0	0	2	3	4	3	3	4	3	4	4	2	3	3	2	1
1	2	999	3	1		999	4	1	2	0	1	0	1	0	0	1	1	1	1	1	1	0	0	1	0	1	0	1	0	4	4	3	1	0	0	2	4	4	2	4	4	5	4	4	4	4	4	3	1
1	2	47.5	2	1		1	2	3	2	0	0	0	0	0	0	0	0	0	0	0	0	1	1	0	1	1	0	0	0	3	2	3	1	1	1	2	3	3	2	3	2	4	4	2	3	3	3	2	2
1	2	54	3	1		2	3	1	1	1	1	0	0	1	1	1	1	1	1	1	1	1	1	0	0	1	1	1	0	3	4	3	1	1	1	2	2	2	4	3	3	4	4	2	4	4	4	2	2
1	2	34	2	1		1	4	4	3	1	1	1	1	0	0	0	0	0	0	0	0	0	0	0	0	0	1	0	0	3	2	1	0	1	0	3	1	1	4	2	1	1	3	2	2	3	5	2	1
1	2	50	2	1		1	2	3	1	1	1	1	1	1	1	0	1	1	1	1	1	0	0	0	1	1	0	1	0	4	4	3	1	1	1	1	3	3	5	5	4	5	5	4	2	2	4	4	4
1	2	48	2	1		1	1	3	2	0	0	0	0	0	0	1	1	0	0	1	0	0	0	0	1	1	1	1	0	4	4	4	1	0	1	1	3	4	4	4	3	4	3	3	4	4	3	4	3
1	2	28	1	1		1	2	1	2	1	1	1	0	0	0	0	0	1	1	1	1	0	0	1	1	1	1	1	0	4	4	3	1	1	1	2	3	2	5	5	2	5	3	3	5	3	4	1	1
1	1	24	1	1		3	3	1	2	0	0	0	0	0	0	0	0	0	0	0	0	0	0	0	1	0	0	0	0	4	4	4	1	0	1	2	3	2	4	4	5	4	4	3	3	4	4	3	2
1	1	28	1	1		1	4	4	3	0	1	0	0	0	0	0	0	0	0	0	0	0	0	0	0	0	0	1	0	3	2	1	1	0	1	4	4	4	2	3	5	3	4	3	2	2	3	2	1
1	2	29	1	1		1	2	1	2	0	0	1	1	1	1	0	0	1	1	1	1	0	0	1	0	1	1	1	0	4	4	4	1	0	1	2	1	1	4	4	5	4	5	2	5	5	5	1	1
1	2	47	3	1		3	5	3	2	1	0	0	0	0	0	0	0	0	0	0	0	0	0	0	0	1	0	0	0	2	2	3	1	1	0	3	2	3	4	5	4	2	3	2	4	2	3	4	1
1	2	34	1	1		1	2	1	3	0	0	1	0	0	0	0	0	0	0	0	0	0	0	0	1	1	0	1	0	3	2	2	1	1	1	3	2	1	3	2	1	2	4	2	5	2	4	2	2
1	2	27	2	1		3	4	3	2	1	1	1	1	1	1	1	1	1	1	1	1	1	1	1	1	1	1	1	0	3	4	3	1	0	0	3	4	4	2	5	4	1	4	3	4	2	2	3	1
1	2	54	2	1		1	3	4	3	0	1	0	0	1	1	0	0	1	0	0	0	0	0	1	1	1	1	1	0	3	4	3	1	0	1	3	5	4	4	5	5	2	4	4	2	4	4	2	1
1	2	61	3	1		1	5	4	3	1	1	1	1	1	1	0	0	1	1	0	0	1	1	0	1	1	1	1	0	4	3	3	1	1	0	3	3	3	2	4	2	2	4	3	4	4	4	2	2
1	2	41	1	1		2	5	3	2	0	0	0	0	0	0	0	0	0	0	0	0	1	1	0	1	1	1	1	0	4	4	4	1	1	0	3	3	4	3	4	5	4	3	4	4	4	4	5	1
1	2	50	3	1		1	3	1	3	1	1	1	1	1	1	1	1	1	1	0	0	1	1	1	1	1	1	1	0	4	4	4	1	1	1	2	1	1	4	3	2	5	3	2	5	3	2	1	1
1	2	49	3	1		2	2	3	2	1	1	1	1	0	0	0	1	0	1	0	1	0	1	1	1	1	1	1	0	4	4	3	1	1	0	1	5	4	3	4	5	1	5	3	5	4	3	4	1
1	2	60	2	1		1	2	1	3	0	1	0	1	1	1	0	0	0	0	1	1	0	0	0	0	1	1	0	0	4	4	3	1	0	1	1	2	3	4	4	3	5	4	3	4	4	4	3	1
1	2	39	2	1		1	3	1	2	1	1	1	0	0	0	1	0	1	0	1	1	0	0	1	1	1	1	1	0	4	3	3	1	1	0	2	5	5	1	5	5	1	5	5	2	4	3	3	1
1	2	45	2	1		1	3	1	3	1	1	1	1	0	0	1	1	1	1	1	1	1	1	1	0	1	1	1	0	4	4	4	1	0	1	1	4	2	4	5	4	1	4	4	3	4	4	4	2
1	2	35	1	1		1	5	4	4	0	0	0	0	0	0	0	0	0	0	0	0	0	0	0	1	0	1	1	0	3	3	3	1	1	0	3	2	2	1	3	5	1	4	3	4	2	4	2	1
1	1	28	1	1		1	4	4	3	1	1	0	0	0	0	1	1	0	0	0	0	0	0	0	0	0	1	0	0	2	1	2	1	1	0	4	5	5	2	5	1	2	5	2	2	4	3	5	1
1	1	22	1	1		2	2	3	2	1	1	1	1	1	1	0	0	1	1	1	1	0	0	1	1	1	1	1	0	3	3	3	1	1	0	2	4	4	5	4	3	1	5	3	4	2	5	3	1
1	2	48	3	1		2	2	3	2	0	1	0	0	0	0	0	0	1	1	1	1	0	0	0	1	1	1	1	0	4	2	3	1	1	1	1	4	5	3	5	3	2	5	5	4	2	2	4	1
1	2	19	1	1		1	2	4	4	1	1	1	1	1	1	0	0	1	1	1	1	0	1	0	0	1	1	1	0	4	4	3	1	0	1	3	3	4	4	4	4	4	5	3	4	2	4	2	1
1	2	39	2	1		2	2	1	2	0	1	1	1	0	0	0	1	0	0	0	0	0	0	0	0	1	1	1	0	4	4	4	1	0	1	1	4	4	1	4	4	4	4	3	4	4	4	5	1
1	2	52	3	1		1	2	1	3	1	1	1	1	0	0	0	0	1	1	1	1	0	0	0	0	0	1	1	0	4	4	3	1	0	0	2	3	4	2	4	3	2	3	3	2	2	4	2	1
1	2	52	3	1		1	4	2	2	1	1	1	1	1	1	0	0	0	0	0	0	1	1	1	1	1	1	0	0	3	3	3	1	1	1	3	2	4	3	4	4	5	5	2	4	2	4	5	1
1	2	43	1	4	àúàéñèéú	1	1	1	2	1	1	1	1	0	0	1	0	0	0	0	0	0	0	1	1	1	1	1	0	4	4	4	1	1	0	1	4	3	2	5	5	2	4	3	3	3	4	2	1
1	2	41	1	1		2	2	3	2	1	1	1	1	1	1	1	1	0	0	1	0	0	0	1	1	1	1	1	0	4	3	3	0	1	0	3	3	5	4	4	4	1	5	3	2	4	5	4	2
1	2	18	1	1		3	2	3	3	1	1	1	1	1	1	0	0	1	1	1	1	0	0	0	1	0	1	1	0	4	4	2	1	1	0	3	3	4	4	5	4	1	4	3	2	4	4	4	3
1	2	30	2	1		3	2	1	2	1	1	0	0	0	1	0	1	0	0	0	0	0	0	0	0	1	0	0	0	3	3	4	1	0	1	2	1	1	4	3	3	4	5	2	5	2	4	1	1
1	2	40	2	1		1	2	1	2	1	1	1	1	0	0	1	1	1	0	0	1	1	1	0	1	1	1	1	0	4	4	3	1	1	1	2	2	3	4	5	3	4	4	2	3	2	5	3	1
1	2	33	1	1		1	4	3	1	1	1	1	1	1	1	1	1	0	0	0	0	0	0	1	1	1	1	1	0	4	4	4	1	1	1	1	1	2	3	5	3	3	4	3	4	1	5	3	1
1	2	38	2	1		3	3	1	2	1	0	1	0	1	0	0	0	0	0	1	1	1	1	0	0	1	0	1	0	3	4	3	1	1	0	2	1	5	4	5	1	1	3	1	1	4	2	3	3
1	2	56	2	1		1	5	3	5	0	0	0	0	0	1	0	0	1	1	1	1	0	1	0	1	1	0	0	0	3	3	2	1	0	0	3	3	4	4	5	5	1	4	4	1	4	4	3	1
1	2	41	1	1		1	4	3	3	0	0	0	0	0	1	0	0	0	0	0	0	0	0	0	0	0	1	1	0	1	2	1	0	0	1	4	5	4	5	4	3	3	4	4	5	4	5	1	1
1	2	36	2	1		1	4	4	3	1	1	0	0	0	0	0	0	0	0	0	0	1	0	0	0	0	0	1	0	3	3	4	1	0	1	3	2	3	2	4	4	2	4	4	3	1	2	4	1
1	2	51	2	1		1	3	1	1	1	1	1	1	1	0	0	0	1	0	0	1	1	1	1	1	1	1	1	0	3	3	4	1	1	1	1	2	5	5	5	5	5	5	5	2	4	1	2	1
1	2	43	2	1		1	3	1	2	0	0	0	0	0	0	0	0	0	0	0	0	0	0	1	1	0	0	1	0	4	4	3	1	1	1	2	1	1	3	5	1	3	4	1	5	4	4	1	1
1	2	31	2	1		1	5	1	3	1	1	1	1	1	1	0	0	1	1	1	1	1	0	0	1	1	1	1	0	3	4	3	1	1	1	3	2	1	5	4	5	4	5	5	5	2	5	3	1
1	2	33	2	1		1	4	1	1	1	1	1	1	1	1	0	0	0	0	1	1	0	0	0	0	0	0	1	0	3	4	2	0	1	1	3	3	4	3	4	4	3	4	4	2	4	4	2	2
1	2	35	1	1		1	3	2	3	1	1	1	1	1	1	1	1	1	1	1	1	0	0	0	0	1	1	1	0	3	3	3	1	1	0	3	4	3	4	5	3	4	4	3	2	4	4	4	1
1	2	52	3	1		1	2	1	1	1	1	1	1	0	0	0	0	0	0	0	0	0	0	0	1	1	1	1	0	4	4	4	1	0	1	1	3	2	4	5	4	4	4	1	4	4	5	2	2
1	2	43	2	1		1	2	3	2	0	0	0	0	0	0	0	0	0	0	0	0	0	0	0	0	1	1	0	0	3	3	2	1	1	0	3	2	3	2	4	3	2	5	3	4	2	3	3	2
1	2	32	1	1		1	5	4	3	0	0	0	0	0	0	0	0	0	0	0	0	0	0	0	0	1	1	0	0	3	4	2	1	0	0	3	4	4	3	2	5	2	5	4	2	1	3	1	1
1	2	50	2	1		1	4	3	2	1	1	1	1	1	1	1	1	1	1	1	1	1	1	1	1	1	1	1	0	4	3	3	0	1	0	2	2	4	1	5	4	1	5	4	1	3	4	4	2
1	2	36	1	1		1	4	1	1	1	1	1	0	1	1	1	0	0	1	0	0	0	1	0	1	1	1	1	0	4	2	3	1	1	1	1	3	4	5	5	5	4	5	4	2	5	5	1	1
1	2	55	2	1		1	5	4	3	0	0	1	1	0	0	0	0	1	1	1	1	0	0	0	0	0	0	1	0	3	3	2	1	1	1	2	2	4	2	5	1	1	5	5	4	2	1	3	1
1	2	44	4	3		2	3	4	3	1	1	1	1	1	1	1	1	1	1	1	1	1	1	1	1	1	1	1	0	4	4	4	1	1	1	1	1	1	4	5	1	1	3	3	5	5	4	1	1
1	2	23	1	1		1	2	1	3	1	1	1	0	1	0	0	0	1	1	0	0	0	0	1	1	1	1	1	0	4	4	3	1	1	1	2	2	2	5	3	3	4	4	3	5	3	4	2	1
1	2	63	2	1		1	4	1	3	0	1	0	1	0	1	0	1	0	1	0	1	0	1	1	1	1	1	1	0	3	3	3	0	0	1	2	3	3	5	5	3	4	5	3	4	5	5	3	1
1	2	32	2	1		1	4	4	3	1	1	0	0	0	0	1	1	0	0	0	0	0	0	0	0	1	1	1	0	3	3	2	1	1	0	4	3	3	1	3	4	1	4	4	4	3	3	3	1
1	2	59	2	1		1	4	1	3	1	1	1	1	0	0	1	0	1	0	1	0	0	0	1	1	1	1	1	0	3	2	2	1	1	0	3	3	4	2	4	4	2	4	2	3	2	4	4	1
1	2	37	2	1		1	2	3	2	0	0	1	1	0	0	0	0	1	1	1	1	0	0	0	0	0	0	0	0	2	2	1	0	1	1	2	2	1	4	5	4	4	5	4	4	3	2	3	1
1	2	28	1	1		1	5	4	4	1	0	1	0	1	0	0	0	0	0	0	0	0	0	0	0	0	1	1	0	3	4	2	1	1	0	3	2	1	3	4	3	3	3	2	4	1	2	1	1
1	2	26	1	1		3	2	1	3	0	0	0	0	0	0	0	0	0	0	0	0	0	0	0	1	0	0	0	0	3	3	3	1	0	1	3	4	4	4	4	4	4	4	4	4	3	4	3	2
1	2	35	2	1		1	2	4	4	1	0	0	0	0	0	1	0	0	0	1	0	0	0	0	0	1	1	0	0	3	4	4	1	0	0	3	4	2	3	2	4	5	4	2	4	4	4	2	2
1	2	54	2	1		1	2	1	3	1	1	1	1	1	1	0	0	1	1	0	0	0	0	1	1	1	1	0	0	2	1	2	1	1	0	3	3	3	2	5	4	4	4	4	4	4	4	2	1
1	1	50	3	1		3	2	1	2	1	1	1	1	1	1	1	1	1	1	1	1	1	1	1	1	1	1	1	0	4	3	2	1	1	1	2	4	5	4	5	4	1	5	5	4	3	5	5	1
1	2	40	1	1		2	2	1	3	0	0	0	0	1	0	0	0	0	1	0	0	0	1	0	1	1	0	1	0	3	1	4	1	1	0	2	2	4	4	4	4	5	5	2	3	5	5	1	1
1	2	26	1	1		1	1	1	1	0	0	0	0	1	1	0	0	0	0	0	0	0	0	0	0	0	0	0	0	2	1	2	0	0	1	3	4	3	4	4	2	5	4	2	4	4	4	2	3
1	2	62	2	1		1	3	4	3	1	1	1	1	1	1	0	0	1	1	1	1	1	1	1	0	1	1	1	0	4	4	3	1	0	0	3	1	5	1	5	4	1	5	4	1	4	5	3	1
1	2	28	2	1		1	1	1	2	0	0	0	0	0	0	0	0	0	0	0	0	0	0	0	1	0	0	0	0	4	4	4	1	1	0	3	3	3	3	3	3	4	5	2	4	4	4	4	1
1	2	60	3	1		1	1	1	2	0	1	0	1	0	0	0	1	0	1	1	1	0	0	0	1	1	0	1	0	4	3	3	1	1	1	2	5	5	2	5	5	1	4	5	2	3	2	4	1
1	2	31	2	1		1	5	3	3	1	1	0	0	1	1	0	0	1	1	0	0	0	0	0	1	0	0	0	0	3	3	1	1	0	0	3	2	4	2	5	4	1	5	4	4	2	3	2	1
1	2	50	2	1		1	3	4	2	0	0	0	0	0	1	0	0	0	1	0	0	0	0	0	0	1	1	0	0	3	4	3	1	1	0	3	5	4	4	4	4	2	4	4	2	5	3	4	1
1	2	32	1	1		3	5	4	2	1	1	1	1	1	1	1	1	1	1	1	1	1	1	1	1	1	1	1	0	3	4	4	1	1	0	2	2	2	1	3	4	3	3	2	2	2	4	1	1
1	2	55	3	1		1	3	3	3	1	1	1	1	0	0	0	0	1	0	0	1	0	1	1	0	1	1	1	0	3	4	3	1	0	1	2	2	4	5	4	5	5	5	3	2	4	5	1	1
1	2	65	2	1		1	2	1	3	1	1	0	0	0	0	1	1	1	1	0	0	0	0	0	0	1	0	1	0	4	3	2	0	0	1	2	4	4	5	4	2	4	3	2	4	4	4	3	2
1	2	23	1	1		3	3	3	2	0	0	0	0	1	1	0	0	1	1	0	0	0	0	1	1	0	0	1	0	4	4	2	1	1	0	2	3	4	2	4	4	1	4	3	1	1	3	3	1
1	2	45	2	1		1	4	4	1	1	1	1	1	0	0	0	0	0	0	0	0	0	1	1	1	1	0	1	0	3	4	2	1	1	1	2	2	1	3	3	4	4	4	3	5	2	4	3	1
1	2	46	1	4	àúàéñèéú	1	5	2	3	1	1	1	1	1	1	1	1	1	1	1	1	1	1	1	1	1	1	1	0	4	4	4	1	1	1	2	4	3	5	4	3	5	5	2	4	4	4	1	1
1	2	37	2	1		1	3	1	3	1	1	1	1	0	0	0	0	1	1	1	1	0	1	1	1	1	1	1	0	3	4	3	1	1	1	3	4	5	3	5	5	4	5	5	1	3	4	5	1
1	2	36	2	1		1	4	1	3	1	1	1	1	0	1	0	0	1	1	0	1	1	1	1	1	1	1	1	0	4	4	4	1	1	0	2	3	4	4	2	4	2	5	4	4	2	4	4	1
1	2	41	3	1		1	4	4	3	0	1	0	0	0	0	0	0	0	1	0	0	0	0	0	0	0	0	0	0	3	3	3	1	1	1	3	2	3	2	5	2	4	3	3	4	4	3	3	1
1	2	58	2	1		2	4	1	3	0	0	0	0	0	0	0	0	0	0	0	0	0	0	0	0	1	1	0	0	3	4	3	0	0	1	3	4	3	4	5	4	2	4	3	4	4	4	4	2
1	2	22	1	1		1	4	3	3	0	0	0	0	1	1	0	0	1	1	1	1	0	0	0	1	1	1	1	0	3	3	4	1	1	1	2	1	4	3	1	1	3	4	1	3	3	5	1	3
1	2	39	2	1		1	4	1	2	1	1	0	0	0	0	1	1	1	1	1	1	1	1		1	1	1	1	0	4	4	3	1	1	0	1	3	2	4	4	4	4	4	3	4	2	4	3	2
1	2	63	3	1		1	3	1	3	0	0	0	0	0	0	0	0	0	0	0	0	0	0	1	0	1	1	1	0	3	2	3	1	1	1	3	2	2	5	1	5	4	4	3	5	5	5	3	1
1	2	48	2	1		1	1	3	2	0	0	1	1	0	0	0	0	0	0	1	0	0	0	0	0	1	1	1	0	4	4	4	1	0	1	1	999	999	999	999	999	999	999	999	999	999	999	999	999
1	2	36	2	1		1	4	4	2	0	0	0	0	0	0	0	0	0	0	1	1	0	0	1	0	0	0	0	0	4	4	3	1	0	0	2	5	4	2	4	4	1	3	4	2	2	3	3	1
1	2	39	2	1		2	2	1	2	0	1	0	1	0	0	0	1	0	0	0	0	0	0	0	0	1	1	1	0	4	4	3	1	0	1	1	999	999	999	999	999	999	999	999	999	999	999	999	999
1	2	38	2	1		4	2	1	3	1	1	1	1	1	1	1	1	1	1	1	1	1	1	0	0	1	1	1	0	4	4	4	1	0	1	1	1	3	5	5	1	3	3	1	5	5	5	1	1
1	2	39	3	1		2	3	4	2	0	0	0	0	0	0	0	0	0	0	0	0	0	0	0	1	0	1	1	0	4	3	2	1	1	0	1	5	5	5	4	5	4	5	3	2	4	5	3	2
1	2	999	2	1		1	2	1	3	1	1	1	1	1	1	0	1	1	1	0	1	0	0	1	0	1	1	1	0	4	3	3	1	1	0	2	4	3	3	4	4	4	3	5	5	5	5	4	3
1	2	58	2	1		1	4	2	3	0	0	0	0	0	0	1	1	1	0	1	1	0	0	0	0	0	0	1	0	4	1	2	0	0	1	4	3	2	4	5	3	1	3	4	4	3	4	4	1
1	2	42	2	1		2	1	1	3	0	0	0	0	0	0	1	0	1	0	0	0	0	0	0	0	1	0	1	0	3	3	2	1	1	1	3	2	4	1	5	2	1	4	3	4	4	4	4	1
1	2	64	2	1		1	3	1	3	1	0	1	0	0	0	0	1	0	0	0	0	0	0	1	0	1	1	1	0	999	999	999	999	999	999	999	999	999	999	999	999	999	999	999	999	999	999	999	999
1	2	32	1	1		3	5	4	2	1	1	1	1	1	1	1	1	1	1	1	1	1	1	1	1	1	1	1	0	3	4	3	1	1	0	2	999	999	999	999	999	999	999	999	999	999	999	999	999
1	2	51	2	1		1	3	3	2	1	1	1	1	0	0	1	1	1	1	1	0	1	0	1	0	1	1	1	0	4	4	3	1	0	1	2	2	2	3	4	4	2	4	2	4	4	4	2	2
1	2	44	3	1		1	5	2	1	0	0	0	0	0	0	1	0	0	0	0	0	0	0	0	0	1	0	1	0	1	2	1	1	0	1	3	3	4	1	5	3	3	5	4	1	4	3	3	1
1	2	55	4	1		1	2	3	3	1	1	1	1	1	1	0	0	1	1	1	1	1	1	1	1	1	1	1	0	3	4	3	1	1	1	2	5	5	5	3	5	2	5	5	5	5	5	2	3
1	2	45	4	1		1	5	3	2	1	1	0	0	0	1	0	1	0	1	0	1	0	0	1	1	1	1	1	0	4	4	4	0	1	0	1	999	999	999	999	999	999	999	999	999	999	999	999	999
1	2	44	2	1		1	5	4	2	1	0	0	0	1	0	0	0	1	1	1	0	0	0	0	0	1	0	0	0	2	2	2	1	1	0	3	3	5	1	4	4	1	5	3	1	2	5	5	1
1	2	40	2	1		1	2	1	2	1	1	0	0	0	0	1	1	1	1	0	1	1	1	0	1	1	1	1	0	4	4	4	1	1	1	1	999	999	999	999	999	999	999	999	999	999	999	999	999
1	2	31	2	1		3	4	3	2	0	1	0	0	0	0	0	0	0	0	1	1	0	0	1	0	1	1	0	0	3	3	4	1	0	0	2	1	2	2	4	2	2	4	2	4	2	2	2	2
1	2	52	2	1		3	5	4	3	0	0	1	1	1	1	1	0	0	0	1	1	0	0	0	1	1	0	1	0	2	2	2	1	1	1	3	4	4	1	3	5	1	5	4	4	3	3	3	1
1	2	52	3	1		3	1	1	2	0	0	1	0	0	0	0	1	0	1	0	0	1	0	0	0	1	1	1	0	3	3	3	0	1	1	3	4	4	5	5	5	5	5	5	5	5	5	5	3
1	2	53	2	1		1	2	1	2	0	0	1	1	1	1	1	1	1	1	0	0	1	1	1	1	1	0	1	0	4	4	3	1	1	1	1	2	4	5	4	4	5	5	3	5	4	3	2	1
1	2	41	2	1		1	4	3	2	0	1	0	1	0	1	0	0	1	1	1	0	0	0	0	0	1	1	1	0	3	4	3	1	0	0	1	4	3	4	5	4	3	4	4	3	1	5	1	1
1	2	49	3	1		2	2	4	2	1	1	1	1	0	0	0	1	0	1	0	0	0	0	1	1	1	1	0	0	4	4	4	1	1	1	1	2	5	4	5	4	4	4	5	3	3	3	4	3
1	2	29	2	4	ôâàðéú	1	4	4	4	0	0	0	0	0	0	0	0	0	0	0	0	0	0	1	0	0	0	0	0	3	3	3	1	0	0	4	4	4	1	4	3	1	4	3	2	2	3	4	1
1	2	35	2	1		1	2	4	4	1	0	0	0	0	0	0	0	0	0	0	0	0	0	0	0	1	1	1	0	4	4	3	1	0	0	3	4	4	1	5	3	1	5	3	3	3	3	2	2
1	2	31	2	1		1	5	3	3	1	0	1	0	1	1	0	0	1	1	0	0	0	0	0	0	0	0	0	0	3	2	1	1	1	0	3	999	999	999	999	999	999	999	999	999	999	999	999	999
1	1	49	4	1		4	2	1	2	1	0	0	0	1	0	0	0	1	1	1	1	0	0	0	0	1	0	1	0	4	4	3	1	1	0	2	4	5	4	5	4	1	5	4	5	5	5	5	3
1	2	34	2	1		1	4	4	3	1	1	0	0	0	0	0	0	0	0	0	0	0	0	0	0	0	1	0	0	999	999	999	999	999	999	999	999	999	999	999	999	999	999	999	999	999	999	999	999
1	2	53	3	1		2	1	1	2	1	0	0	0	0	0	0	0	1	0	1	0	0	0	0	0	1	1	0	0	4	4	4	1	0	1	1	1	2	4	4	3	4	4	2	4	4	4	2	2
1	2	42	2	1		3	2	1	4	1	1	0	0	0	1	1	1	0	1	0	0	1	1	1	0	1	0	1	0	4	4	4	1	1	0	1	5	1	1	1	1	1	1	1	1	2	3	2	1
1	2	23	1	1		1	4	2	2	1	1	1	1	0	0	0	0	0	0	0	0	0	0	0	1	1	0	1	0	3	3	2	1	1	1	3	3	2	2	3	3	2	4	3	4	2	3	1	1
1	1	50	2	1		2	3	4	1	1	1	1	1	0	0	0	0	0	0	0	0	0	0	0	1	1	0	0	0	4	4	3	1	1	0	3	1	2	4	2	2	4	4	1	5	5	5	5	5
1	2	45	3	1		2	2	1	2	1	1	1	1	1	0	1	0	1	0	1	1	1	0	1	1	1	1	1	0	3	4	4	1	0	1	1	1	1	4	5	2	4	4	4	5	3	4	3	1
1	2	26	2	1		1	5	4	2	0	0	0	0	0	0	1	1	1	1	0	0	0	0	0	0	0	0	1	0	4	4	2	1	1	1	3	4	4	1	5	3	1	5	4	3	2	4	3	2
1	2	40	2	1		1	2	1	2	1	1	0	0	0	0	0	1	0	0	1	1	1	1	0	0	1	0	1	0	4	4	4	1	0	1	2	1	4	1	5	5	4	4	3	5	4	4	2	1
1	1	33	2	1		1	4	1	2	0	1	0	1	0	0	0	0	0	1	0	0	1	1	1	0	1	0	1	0	4	3	3	1	0	0	1	4	5	4	5	5	2	5	2	1	1	5	2	1
1	2	30	1	1		1	4	4	3	0	1	1	1	0	0	1	1	0	0	0	0	1	0	0	0	1	1	1	0	3	3	3	1	0	0	2	4	5	2	4	3	2	4	3	2	2	4	4	1
1	2	54	3	1		2	2	1	2	1	1	1	1	1	1	1	1	1	1	1	1	0	0	0	1	1	1	1	0	4	4	3	1	1	1	2	2	2	4	4	2	4	4	2	4	4	3	2	2
1	2	62	3	1		1	3	1	3	1	0	1	0	1	0	0	0	1	1	0	1	0	0	0	1	1	1	0	0	4	4	2	1	1	0	3	5	4	2	5	4	4	2	4	4	2	3	3	1
1	2	33	2	1		1	4	4	2	1	1	1	1	1	1	1	1	1	1	1	1	1	1	1	1	1	1	1	0	3	4	4	1	1	0	3	3	4	3	5	4	3	4	2	4	2	3	3	1
1	1	32	2	1		1	2	4	4	1	1	0	0	1	1	0	0	0	0	0	0	0	0	0	0	1	1	1	0	3	4	2	1	0	0	4	4	4	2	3	4	1	5	4	3	2	4	3	2
1	2	66	2	1		3	3	3	2	1	0	1	1	0	0	0	0	1	1	0	0	0	0	0	0	0	1	1	0	4	4	3	1	1	0	2	5	3	3	4	4	1	5	3	1	1	4	3	1
1	2	57	2	1		1	4	4	4	1	1	0	1	1	0	0	0	0	0	0	0	0	0	0	1	1	1	1	0	4	3	3	0	1	0	3	5	4	4	5	5	4	5	3	5	2	4	3	1
1	2	58	2	1		2	5	3	3	1	1	1	1	0	0	0	0	0	0	1	1	0	0	0	0	1	1	0	0	3	3	2	1	1	1	3	2	3	4	4	2	1	5	3	3	2	4	3	3
1	2	22	1	1		1	4	3	3	0	0	0	0	1	1	0	0	1	1	1	1	0	0	0	1	1	1	1	0	3	3	4	1	1	1	2	999	999	999	999	999	999	999	999	999	999	999	999	999
1	2	66	2	1		1	2	1	3	0	1	1	0	0	0	0	0	1	1	1	0	0	0	0	0	1	1	1	0	3	4	1	0	0	0	3	999	999	999	999	999	999	999	999	999	999	999	999	999
1	2	42	2	1		2	2	3	2	1	0	1	0	0	0	1	0	1	0	1	0	1	0	1	0	1	1	1	0	3	4	3	1	1	1	1	3	4	3	5	2	3	5	4	2	4	2	3	1
1	1	21	1	1		1	2	4	3	1	1	0	0	1	1	1	0	1	0	0	0	0	1	0	0	1	1	1	0	3	4	1	0	0	1	3	4	5	5	5	5	5	5	2	4	1	5	1	1
1	2	29	1	1		1	2	2	2	0	0	1	0	0	0	0	0	0	1	0	0	1	0	1	1	0	1	1	0	4	4	2	1	1	1	999	999	999	999	999	999	999	999	999	999	999	999	999	999
1	1	49	2	1		2	2	1	1	0	0	0	0	1	1	0	0	1	1	1	1	0	0	0	0	1	0	1	0	3	4	3	1	1	1	1	1	1	3	3	1	3	3	2	3	3	2	3	1
1	2	55	2	1		2	3	3	2	0	1	0	1	0	1	0	1	0	1	0	1	0	0	0	0	1	1	1	0	3	3	2	1	1	0	3	999	999	999	999	999	999	999	999	999	999	999	999	999
1	2	53	1	1		1	2	1	2	1	1	1	0	0	0	1	0	1	0	1	0	1	0	1	1	1	0	1	0	4	4	4	0	1	0	1	3	1	1	1	3	1	4	2	5	1	1	5	1
1	2	20	1	1		1	2	3	2	0	0	0	0	0	0	0	0	0	0	0	0	0	0	1	1	0	1	1	0	4	4	2	1	1	0	2	4	5	1	4	4	1	4	3	1	3	5	1	1
1	2	41	2	1		1	4	4	3	0	1	0	0	0	0	0	0	0	1	0	0	0	0	0	0	0	0	0	0	2	2	2	1	1	1	3	4	3	2	4	2	2	3	1	4	4	2	2	4
1	2	44	2	1		1	2	1	3	1	0	1	0	0	0	1	1	1	1	0	0	0	1	1	1	1	0	1	0	3	3	3	1	1	1	2	1	1	5	5	2	2	5	5	4	2	3	2	4
1	2	58	2	1		1	2	1	2	1	0	1	1	1	1	0	0	0	0	0	0	0	0	1	0	1	0	0	0	3	3	1	1	1	0	3	2	2	2	4	4	2	4	4	4	4	4	2	2
1	2	44	2	1		1	4	1	2	1	1	0	0	0	0	1	1	1	1	0	0	1	1	0	1	0	1	1	0	4	4	4	1	1	1	2	1	2	2	4	4	4	2	1	5	1	4	3	1
1	2	34	1	1		2	3	3	3	1	0	1	1	1	1	0	0	1	0	1	0	1	0	0	0	0	1	0	0	4	4	2	1	1	0	2	5	5	3	5	5	3	5	5	3	5	5	3	1
1	2	48	2	1		1	5	1	2	0	0	0	0	0	0	0	0	0	0	0	0	0	0	0	0	1	1	0	0	2	3	4	1	0	1	2	4	4	2	3	4	4	4	3	4	2	3	2	2
1	2	43	2	1		2	3	4	2	1	0	1	0	0	0	1	1	1	1	1	1	0	0	1	1	1	0	1	0	4	3	3	0	1	0	4	3	3	1	4	4	1	4	4	2	3	4	1	1
1	2	60	2	1		1	3	3	3	0	0	0	0	0	0	0	0	0	0	0	0	1	1	0	0	1	1	0	0	3	2	3	0	1	0	3	4	5	1	5	5	4	3	1	3	1	4	2	1
1	2	24	1	1		1	3	3	2	0	0	0	0	0	0	0	0	0	0	0	0	0	0	0	1	0	0	0	0	4	3	2	1	0	1	3	2	1	4	5	3	2	4	2	5	3	3	3	1
1	2	39	1	1		3	4	4	2	0	0	0	0	1	0	0	0	0	0	0	0	0	0	0	1	0	0	1	0	3	3	1	1	1	0	3	3	2	2	3	4	2	4	4	2	2	3	2	1
1	2	58	2	1		1	1	1	1	0	1	1	1	1	1	0	0	1	1	0	1	0	1	0	1	1	1	1	0	4	4	3	1	1	0	1	999	999	999	999	999	999	999	999	999	999	999	999	999
1	2	64	2	1		2	3	1	3	1	1	1	1	1	1	1	1	0	0	0	0	1	0	1	1	1	1	1	0	3	1	1	0	1	0	3	4	4	2	4	4	1	5	5	2	4	5	3	1
1	2	27	2	1		3	4	2	3	1	1	1	1	0	0	1	1	1	1	1	1	1	1	1	0	1	1	1	0	3	4	3	1	0	0	2	2	2	4	4	2	3	3	3	3	2	5	1	1
1	2	47	2	1		1	3	3	3	1	1	1	1	0	0	1	1	1	1	0	0	0	0	1	0	1	1	1	0	4	4	3	1	0	1	2	3	3	4	5	4	2	4	4	4	3	3	2	1
1	2	56	2	1		1	2	4	2	0	0	0	0	1	1	0	0	1	1	1	0	1	0	0	0	1	1	1	0	4	4	4	1	1	0	3	4	4	1	4	2	2	4	5	4	4	5	4	2
1	2	20	1	1		1	2	1	2	1	1	1	1	1	1	1	1	1	1	1	1	1	1	1	1	1	1	1	0	4	4	3	1	1	1	1	1	3	4	5	5	5	5	3	4	5	5	1	1
1	2	63	3	1		1	4	1	3	1	1	1	1	1	1	0	0	0	0	0	0	1	0	1	0	1	0	1	0	3	3	2	1	1	1	2	2	2	4	4	2	4	3	2	4	4	3	2	2
1	1	27	1	1		1	2	1	3	1	1	1	1	1	1	1	1	1	1	1	1	1	1	1	1	1	1	1	0	4	4	4	1	0	1	1	3	3	4	4	4	2	5	3	4	4	4	2	2
1	2	28	1	1		1	3	1	3	1	1	1	1	1	1	1	1	1	1	1	1	1	0	1	1	1	1	1	0	3	4	4	1	1	1	3	3	2	5	4	3	3	5	2	5	4	3	2	1
1	2	46	2	1		3	3	1	1	1	1	1	1	1	1	1	1	1	1	1	1	0	0	1	1	1	1	1	0	3	4	3	1	1	1	3	3	3	3	5	3	4	4	3	4	4	3	3	1
1	2	35	2	1		1	5	3	3	1	1	1	1	0	1	1	1	1	1	1	1	1	0	1	1	1	1	1	0	3	3	3	1	1	0	2	2	3	3	4	4	1	4	2	3	2	3	1	1
1	2	20	1	1		1	1	1	2	0	0	1	0	0	0	0	0	0	0	1	1	0	0	0	0	0	0	0	0	3	4	3	1	1	1	3	2	4	4	4	4	3	3	2	4	3	4	1	1
1	2	61	3	1		1	2	4	3	1	1	0	0	0	0	1	0	1	0	1	0	0	0	1	0	1	0	1	0	4	4	3	1	0	0	3	4	5	1	4	4	2	5	1	3	3	5	4	2
1	2	39	3	1		3	2	3	3	1	0	1	1	0	0	0	0	0	0	0	0	1	1	1	1	1	0	0	0	4	4	1	1	0	0	3	1	4	4	4	2	2	4	4	4	4	4	4	1
1	2	43	2	1		1	3	1	2	1	1	1	1	1	1	1	1	1	1	1	1	1	1	1	1	1	1	1	0	4	4	4	1	1	1	1	4	2	5	4	2	5	3	2	4	3	2	1	1
1	2	69	2	1		2	3	1	3	1	1	0	1	0	1	1	1	1	1	0	1	0	1	1	1	1	1	1	0	4	3	2	1	1	1	2	1	4	3	4	1	2	4	4	4	4	4	4	2
1	1	39	2	4	îúëçù ìãúåú (ðåìãúé éäåãé)	1	3	4	3	1	1	0	0	0	0	0	1	1	1	0	0	1	1	0	1	1	1	1	0	3	4	3	1	1	1	3	5	5	5	5	4	4	5	2	1	5	5	5	1
1	2	51	2	1		1	3	3	2	0	1	0	1	0	0	1	1	0	1	0	1	1	1	1	0	0	1	1	0	4	4	3	0	1	0	3	1	4	1	5	4	2	5	4	2	4	3	4	2
1	2	60	2	1		1	2	1	4	1	1	0	0	0	0	0	0	0	0	0	0	0	0	0	1	1	1	1	0	3	1	3	1	1	0	4	1	4	1	4	4	1	4	4	4	3	4	1	1
1	2	35	2	1		1	3	3	2	1	1	0	1	0	1	0	0	0	0	0	0	1	1	0	0	1	1	1	0	4	4	3	1	1	0	2	1	1	4	5	3	2	5	3	5	2	3	2	1
1	2	43	2	1		1	3	1	2	1	1	1	1	1	1	1	1	1	1	1	1	1	1	1	1	1	1	1	0	4	4	4	1	0	1	1	999	999	999	999	999	999	999	999	999	999	999	999	999
1	2	33	1	1		1	3	1	3	1	1	0	0	0	0	0	0	1	1	1	1	0	0	1	0	1	1	1	0	4	4	4	1	1	0	2	1	4	3	5	4	2	4	3	3	3	3	2	2
1	2	47	3	1		1	5	1	3	1	1	0	0	0	0	0	1	0	1	0	0	0	0	0	0	0	1	1	0	3	3	4	1	1	0	3	2	2	2	3	3	2	4	2	2	2	3	2	1
1	2	53	2	1		2	2	1	2	1	1	1	1	1	1	1	1	1	1	1	1	1	1	1	1	1	1	1	0	4	4	3	1	1	1	2	3	5	4	5	5	3	5	4	4	4	4	4	3
1	2	30	1	1		1	5	4	2	0	0	0	0	0	0	0	0	0	0	0	0	0	0	0	1	0	1	0	0	4	3	4	1	1	1	4	5	4	3	4	5	3	5	5	5	5	5	5	1
1	1	41	2	1		3	3	3	1	0	0	0	0	0	0	0	0	0	0	0	0	0	0	0	0	0	0	1	0	4	4	4	1	0	0	2	2	3	4	3	2	2	4	2	4	4	4	3	1
1	2	16	1	1		1	1	3	2	0	0	1	1	1	1	1	1	0	0	0	0	1	1	1	0	1	0	0	0	3	3	4	1	0	0	2	5	1	1	2	4	2	3	5	2	1	3	4	3
1	2	20	1	1		1	2	4	1	1	1	0	0	1	1	0	0	1	1	1	1	0	0	1	1	1	1	1	0	3	2	3	1	1	1	3	999	999	999	999	999	999	999	999	999	999	999	999	999
1	2	21	2	1		3	2	2	1	1	0	0	0	0	1	1	0	1	0	0	0	0	0	0	0	0	0	0	0	2	4	2	1	1	1	2	1	1	3	5	1	3	4	2	5	1	4	3	1
1	2	58	2	1		1	3	1	2	0	1	0	0	0	1	1	1	1	1	1	1	0	0	1	1	1	1	1	0	3	4	4	0	1	1	3	2	2	3	4	2	3	3	4	5	5	3	3	1
1	2	27	1	1		1	3	4	3	0	1	0	0	0	0	0	0	1	0	0	0	1	1	1	0	1	1	1	0	4	3	2	0	1	0	3	4	5	3	4	5	2	5	5	4	3	5	5	2
1	2	22	1	1		1	2	4	3	0	0	1	0	0	0	0	0	0	0	0	0	1	0	1	0	0	1	1	0	3	3	4	1	1	1	3	2	1	4	4	3	5	4	2	5	3	5	1	2
1	2	29	2	1		2	3	3	2	1	1	1	0	0	0	0	0	1	0	1	0	0	0	0	1	1	1	1	0	4	4	4	1	1	1	2	1	4	2	5	4	4	4	5	5	5	5	3	1
1	2	60	2	1		1	3	3	2	0	0	0	0	0	0	0	0	0	0	1	0	1	1	0	1	1	1	1	0	3	3	2	1	0	0	2	5	3	1	5	5	3	4	4	4	4	4	1	1
1	2	46	2	1		3	3	4	4	0	0	0	0	0	0	0	0	0	0	0	0	0	0	0	0	0	0	0	1	999	999	999	999	999	999	999	999	999	999	999	999	999	999	999	999	999	999	999	999
1	1	27	1	1		1	2	1	2	0	0	1	1	1	1	1	1	1	1	1	1	0	0	0	1	0	0	1	0	3	2	4	1	1	1	2	1	3	5	4	3	5	3	3	5	5	4	2	1
1	1	37	1	1		1	2	3	3	1	0	0	0	1	0	0	0	0	0	0	0	0	0	0	0	0	1	1	0	2	1	3	1	0	0	3	3	3	4	4	3	3	3	4	5	3	3	2	1
1	2	27	2	1		3	3	2	2	1	1	1	1	0	0	0	0	0	0	0	0	0	0	1	1	1	1	1	0	3	3	3	1	1	0	3	999	999	999	999	999	999	999	999	999	999	999	999	999
1	2	49	2	1		1	2	4	3	1	1	0	0	0	0	0	0	1	1	0	0	1	1	1	1	1	0	1	0	3	4	4	0	1	1	2	2	3	2	4	4	3	3	4	4	4	4	2	2
1	2	35	1	1		1	4	4	4	1	0	0	0	0	0	0	0	0	0	0	0	0	0	0	0	0	1	0	0	3	3	1	1	0	1	4	3	4	2	5	5	2	4	3	2	2	4	3	1
1	2	56	1	1		1	4	3	1	1	0	0	0	0	0	0	0	1	1	0	0	0	1	0	1	1	0	1	0	3	3	2	1	1	1	2	3	2	3	4	2	4	3	2	4	3	4	2	3
1	2	16	1	1		2	2	3	3	0	0	0	0	0	0	0	0	0	0	0	0	0	0	0	0	0	0	0	1	2	1	1	0	1	0	4	5	3	2	5	5	1	5	5	3	3	3	3	3
1	2	28	2	4	éäåãéä ëìàåí	1	2	3	1	1	1	1	1	0	0	0	0	0	1	0	0	1	1	0	1	1	1	0	0	3	3	4	0	1	1	2	5	4	4	5	4	5	4	4	3	4	5	2	1
1	2	44	3	1		1	3	4	2	0	1	0	0	1	1	0	0	1	0	0	0	0	0	0	1	0	0	0	0	3	4	3	1	0	0	4	2	4	1	5	4	1	4	4	4	4	4	3	1
1	2	22	1	1		1	4	3	3	1	1	0	1	0	1	0	0	0	0	0	1	0	0	1	1	1	1	1	0	4	4	3	1	1	1	3	2	3	4	4	2	3	5	3	4	3	4	4	1
1	2	38	2	1		1	3	4	4	1	1	1	1	0	0	0	0	1	1	0	0	0	1	0	0	1	1	1	0	4	4	3	1	0	0	3	999	999	999	999	999	999	999	999	999	999	999	999	999
1	2	999	3	1		2	3	3	2	1	1	1	1	1	1	1	1	1	1	1	1	0	0	1	1	1	1	1	0	4	3	3	1	1	0	2	2	5	1	5	3	1	5	4	3	4	4	4	1
1	2	53	2	1		1	2	1	2	1	1	0	0	0	0	1	1	1	1	1	1	1	1	1	1	1	0	1	0	4	4	4	0	1	1	2	999	999	999	999	999	999	999	999	999	999	999	999	999
1	2	57	2	1		1	3	3	3	0	0	0	0	0	0	0	0	0	0	0	0	0	0	0	0	1	0	0	0	1	1	2	0	0	1	3	999	999	999	999	999	999	999	999	999	999	999	999	999
1	2	33	1	1		1	3	1	2	1	1	1	1	1	1	0	0	1	1	0	0	0	0	1	0	1	1	1	0	3	3	4	1	1	0	2	999	999	999	999	999	999	999	999	999	999	999	999	999
1	2	41	3	1		1	4	1	2	0	0	0	0	0	0	0	0	0	0	0	0	0	0	0	1	0	0	1	0	4	4	4	0	0	0	3	4	4	2	4	3	4	4	3	2	3	4	3	1
1	2	42	2	1		1	3	2	2	1	1	0	0	0	1	1	1	1	1	1	0	1	0	0	0	1	1	1	0	3	3	3	1	1	1	2	4	4	4	5	5	3	5	3	3	3	4	3	1
1	2	46	2	1		2	2	3	3	1	1	1	1	1	1	1	1	1	1	1	1	1	1	1	1	1	1	1	0	3	4	4	1	1	1	2	4	5	2	5	5	2	5	5	1	3	3	5	1
1	2	37	2	1		2	1	3	2	1	1	1	1	0	0	0	0	0	0	0	0	1	1	1	1	1	1	1	0	4	4	4	1	1	0	2	3	4	5	3	3	1	4	2	4	2	4	2	1
1	2	28	1	1		1	5	4	3	1	1	0	0	0	0	0	0	0	0	0	0	0	0	0	1	1	1	1	0	3	4	2	1	0	0	3	2	2	4	4	3	4	4	3	5	2	3	2	2
1	2	30	1	1		3	4	4	4	0	1	0	0	0	0	0	0	0	1	0	0	0	1	0	0	1	0	1	0	2	3	2	1	1	0	5	5	5	1	5	4	2	5	5	4	3	4	3	1
1	2	30	2	1		1	4	4	1	0	1	0	1	0	1	0	1	0	0	0	0	0	0	0	1	1	0	0	0	4	4	1	1	1	0	3	1	3	2	4	4	1	4	1	2	2	3	1	1
1	2	53	3	1		1	3	4	2	1	1	0	0	0	1	1	1	1	1	1	1	0	1	1	1	1	1	1	0	4	4	3	1	1	1	1	4	5	3	4	4	1	1	3	4	4	4	4	4
1	2	27	1	1		1	2	1	2	1	1	0	0	1	0	1	0	0	0	0	0	0	0	1	1	1	1	0	0	4	4	4	1	1	1	3	3	3	3	3	3	4	3	1	5	3	4	4	1
1	2	999	2	1		1	4	2	2	0	0	0	0	0	0	0	0	1	0	0	0	0	0	0	0	0	0	1	0	4	1	3	0	0	1	3	3	1	1	5	3	1	5	5	4	5	5	3	1
1	2	55	4	1		1	2	1	1	1	1	1	1	1	1	1	1	1	1	1	1	0	0	1	1	1	1	1	0	3	3	3	1	1	1	2	5	5	5	5	5	3	5	5	5	5	5	3	3
1	2	47	2	1		2	2	3	2	1	1	1	1	1	1	0	0	0	0	0	0	0	0	0	0	1	1	1	0	3	2	2	1	0	0	2	4	4	2	4	4	2	5	5	4	3	2	3	1
1	2	63	1	1		1	4	1	2	0	0	0	1	0	0	1	1	1	0	1	0	0	0	0	0	0	0	1	0	3	2	3	0	1	1	2	1	3	3	4	4	3	5	2	4	4	5	1	4
1	2	57	3	1		1	3	2	2	0	1	0	1	0	1	1	0	1	0	1	0	0	0	0	1	1	1	1	0	1	1	2	0	1	1	2	3	2	5	5	4	5	5	5	4	3	4	2	3
1	2	28	1	1		1	2	1	2	0	1	1	1	1	1	1	1	1	1	1	1	1	0	0	1	1	1	1	0	4	3	3	1	1	1	1	999	999	999	999	999	999	999	999	999	999	999	999	999
1	2	54	2	1		2	4	1	3	1	1	1	1	1	1	1	1	1	1	1	1	1	1	1	1	1	1	1	0	4	3	3	1	1	1	1	2	4	3	5	2	4	4	4	3	4	5	1	5
1	2	27	2	1		1	3	4	2	1	1	1	0	1	1	0	0	1	1	1	1	1	1	1	1	1	1	1	0	3	4	2	1	1	1	2	3	3	4	4	4	4	4	3	4	2	3	3	1
1	2	59	2	1		3	2	3	4	0	1	0	0	0	1	0	0	0	0	1	0	0	0	0	0	0	1	1	0	3	3	2	0	1	1	3	2	2	4	4	4	3	5	4	4	4	4	3	1
1	2	47	2	1		1	3	3	1	1	1	1	0	0	0	0	0	1	1	0	0	0	0	1	1	1	0	1	0	4	3	3	1	1	1	2	4	5	4	5	5	4	3	2	5	5	4	3	1
1	2	59	2	1		1	4	4	2	1	1	1	1	0	0	1	1	1	1	0	0	0	0	0	0	1	1	1	0	3	3	1	0	0	1	4	3	4	2	4	4	3	4	4	2	4	4	1	1
1	2	44	3	1		1	3	1	2	1	1	1	1	1	1	1	0	0	0	0	0	0	0	0	1	1	1	1	0	4	4	3	1	1	1	1	5	3	3	5	3	5	3	2	4	2	4	4	3
1	2	53	3	1		3	4	3	3	1	1	0	1	1	1	0	1	0	1	1	1	0	0	0	0	1	1	1	0	4	4	3	0	0	0	3	3	4	2	4	3	2	5	5	2	3	4	2	1
1	2	34	3	1		3	3	2	3	1	1	0	1	0	0	0	0	0	0	1	0	0	0	1	0	1	0	1	0	4	4	3	1	1	0	3	4	4	4	5	3	1	5	3	1	5	5	4	1
1	2	36	1	4	ììà	1	4	3	1	0	0	0	0	0	0	0	0	0	0	0	0	1	1	0	1	1	1	0	0	3	3	1	0	0	1	5	5	4	4	2	3	4	5	1	4	4	5	1	1
1	2	48	3	4	ãøê øåçðéú ôðéîéú	1	4	4	4	0	1	0	0	0	0	0	0	0	0	0	0	0	0	0	1	0	0	1	0	2	2	2	0	1	0	4	5	5	1	4	4	1	5	3	5	4	5	5	1
1	2	54	2	1		1	4	4	1	0	0	1	1	1	1	0	0	0	0	1	1	0	0	0	0	1	1	1	0	2	3	2	1	0	1	3	5	4	3	5	5	3	5	3	2	4	4	3	2
1	2	34	2	1		1	4	4	2	1	0	1	0	1	1	1	1	1	1	1	1	1	1	0	1	0	1	1	0	4	2	3	1	1	0	3	3	4	3	5	4	1	5	5	1	3	5	5	1
1	2	58	3	1		1	3	1	2	1	1	1	1	1	1	0	0	1	1	0	0	1	1	1	1	0	1	1	0	4	4	4	1	1	1	1	2	3	5	4	3	4	5	4	5	2	4	2	1
1	2	56	2	1		1	5	1	2	1	1	0	0	0	0	1	1	1	1	0	0	0	0	1	0	1	1	0	0	4	4	3	0	0	1	3	2	3	1	4	4	1	5	3	1	3	3	1	1
1	2	44	2	1		1	2	3	1	1	1	1	1	1	1	1	0	0	0	1	1	0	0	0	0	1	0	1	0	3	3	2	1	1	0	3	999	999	999	999	999	999	999	999	999	999	999	999	999
1	2	47	2	1		1	5	4	2	0	1	0	0	1	1	1	1	0	0	0	0	1	1	1	1	1	0	1	0	4	4	3	0	1	0	3	999	999	999	999	999	999	999	999	999	999	999	999	999
1	2	53	3	1		3	4	4	3	0	1	0	1	0	1	0	1	0	1	1	0	0	0	0	0	1	1	1	0	4	4	3	0	0	0	3	999	999	999	999	999	999	999	999	999	999	999	999	999
1	2	60	3	1		1	4	3	2	0	1	0	0	0	0	1	1	1	1	1	1	0	0	0	1	1	1	1	0	3	4	4	1	1	1	1	4	1	5	5	1	1	2	4	3	4	4	2	1
1	2	55	3	1		1	3	1	2	1	1	1	1	1	0	0	0	1	0	0	0	1	0	1	0	1	1	1	0	3	4	3	1	0	0	2	999	999	999	999	999	999	999	999	999	999	999	999	999
1	2	46	1	1		2	4	4	2	0	1	0	1	0	1	0	0	0	0	0	0	0	0	0	0	1	1	1	0	3	4	3	1	0	1	2	2	1	5	2	1	5	4	2	5	2	4	1	1
1	2	36	2	1		1	2	4	1	0	0	0	0	0	0	0	1	1	1	0	0	1	1	0	0	0	1	1	0	4	4	3	1	1	1	2	1	1	3	5	2	5	3	2	5	3	3	1	1
1	2	50	2	1		1	5	4	1	1	1	1	1	0	0	0	1	1	1	0	1	0	0	1	0	1	1	1	0	4	4	3	0	0	1	3	4	4	4	2	5	5	5	5	2	5	5	4	1
1	2	47	2	1		1	5	3	3	1	1	1	0	0	0	0	0	0	0	0	0	1	1	1	1	1	1	1	0	3	4	3	1	1	0	3	4	5	2	5	4	1	5	3	2	3	4	4	2
1	2	28	1	1		1	2	3	3	1	1	1	1	1	1	1	1	1	1	1	1	0	1	1	1	1	1	1	0	3	4	4	1	1	1	3	4	4	2	4	4	2	4	3	3	2	4	2	1
1	2	52	2	1		1	3	1	1	1	1	0	1	0	0	0	0	1	1	1	1	0	0	0	0	1	1	1	0	4	4	2	1	1	1	1	1	1	5	5	5	5	4	4	1	1	1	3	5
1	2	52	3	1		1	2	4	2	0	0	1	0	1	0	0	0	0	1	0	0	1	0	1	1	1	0	1	0	2	4	3	1	0	1	2	2	4	4	3	5	5	5	5	2	4	5	3	1
1	1	47	2	1		1	2	3	1	1	0	1	0	0	0	1	0	1	1	1	0	0	0	0	0	1	0	1	0	3	3	3	0	1	1	3	4	2	4	5	4	4	2	2	4	4	4	4	3
1	2	53	3	1		2	2	3	3	1	1	1	0	0	0	1	1	1	1	1	1	0	0	1	1	1	1	1	0	3	4	3	1	1	0	2	3	5	1	5	5	2	5	5	3	2	5	4	1
1	2	57	3	1		2	3	2	3	1	1	1	1	1	0	0	0	0	0	0	0	0	0	0	0	1	1	1	0	3	2	1	1	0	0	3	5	4	3	4	5	2	5	4	2	4	4	4	1
1	1	60	3	1		2	3	4	4	1	1	0	0	0	0	0	0	0	0	0	0	1	0	0	1	0	0	0	0	3	4	4	1	1	1	5	4	4	4	4	4	4	4	4	4	4	4	4	4
1	2	40	1	1		1	5	3	3	0	0	0	0	0	0	0	0	0	1	0	0	0	0	0	0	0	1	0	0	2	2	2	1	1	0	3	2	2	2	2	4	2	4	2	4	4	5	1	1
1	2	41	1	1		1	2	1	2	1	1	0	0	0	0	1	1	0	1	1	1	0	1	0	0	0	0	0	0	4	4	3	1	1	1	3	2	3	2	5	3	3	4	1	3	2	4	2	1
1	1	33	1	1		1	2	4	4	0	1	0	0	0	0	0	0	0	0	0	0	0	0	0	0	1	0	0	0	3	4	2	1	0	1	3	5	4	4	4	5	3	5	4	2	2	4	3	2
1	2	47	2	1		1	2	1	2	1	1	1	1	1	1	1	0	1	0	1	0	1	0	1	1	1	1	1	0	4	4	4	1	1	1	1	3	2	3	4	2	4	5	2	5	5	2	2	2
1	2	22	1	1		2	2	3	2	0	0	0	0	0	0	0	0	1	0	0	0	0	0	0	1	0	0	1	0	3	2	3	1	1	1	1	999	999	999	999	999	999	999	999	999	999	999	999	999
1	2	46	2	1		1	5	1	2	1	1	0	0	0	0	1	1	1	1	1	1	0	0	0	0	1	1	0	0	3	4	4	1	1	1	3	2	2	4	2	5	4	3	3	4	4	4	2	3
1	2	29	1	1		1	1	1	2	1	1	0	0	0	0	0	0	0	0	0	0	0	0	0	0	1	1	1	0	4	4	3	1	1	1	3	4	4	3	5	4	3	5	4	2	2	3	2	1
1	1	62	2	1		1	2	1	1	1	1	0	0	0	0	1	0	1	0	0	0	0	0	0	0	0	0	1	0	4	3	2	1	0	1	2	3	2	2	4	5	4	5	3	2	2	3	2	2
1	2	36	2	1		1	4	1	3	1	1	1	1	0	1	0	1	1	1	1	1	1	1	1	1	1	1	1	0	3	4	3	1	1	0	2	999	999	999	999	999	999	999	999	999	999	999	999	999
1	2	31	2	1		1	4	3	2	0	0	0	1	0	1	0	0	0	0	0	0	0	0	0	0	1	1	0	0	3	1	2	1	1	0	3	999	999	999	999	999	999	999	999	999	999	999	999	999
1	2	38	1	1		1	4	4	4	0	0	0	0	0	0	0	0	1	1	1	1	0	0	0	0	0	0	0	0	2	1	1	0	0	0	5	4	4	1	1	5	1	5	4	1	4	5	1	1
1	2	48	2	1		1	2	3	2	1	0	1	1	1	1	0	0	1	1	1	1	1	1	0	0	0	1	1	0	2	3	1	0	0	1	3	2	4	4	3	2	5	3	5	4	4	3	4	5
1	2	51	2	1		3	3	3	4	1	0	1	0	0	0	0	0	0	1	0	0	0	0	1	0	0	1	0	0	4	3	3	0	0	0	3	4	4	4	4	3	1	5	4	3	3	3	4	1
1	2	37	2	1		1	3	3	1	0	0	1	1	0	0	1	1	1	1	0	0	0	0	1	0	1	1	1	0	3	3	3	1	0	0	4	4	4	2	5	5	1	5	3	3	4	4	3	3
1	2	27	1	1		1	4	4	2	0	0	0	0	1	1	0	0	1	1	1	1	0	0	0	0	1	1	1	0	4	4	4	1	1	1	2	3	3	4	5	4	4	4	3	3	4	4	3	2
1	2	46	3	1		1	3	4	4	0	0	0	0	0	0	1	1	0	0	0	0	1	1	1	0	1	1	0	0	3	3	2	1	1	0	3	999	999	999	999	999	999	999	999	999	999	999	999	999
1	2	42	2	1		1	2	3	1	1	1	1	1	1	1	0	0	1	1	1	1	0	0	0	1	1	1	1	0	4	1	2	1	1	1	3	3	2	5	5	3	3	5	2	4	3	4	3	2
1	2	21	1	1		4	4	1	3	0	0	0	0	0	0	0	0	0	0	0	0	1	0	0	1	1	1	1	0	3	2	2	1	0	0	4	5	4	3	3	4	4	4	3	4	4	4	4	2
1	1	44	2	1		1	4	2	1	1	1	1	1	1	1	1	1	1	1	0	0	0	0	1	0	1	1	1	0	3	4	2	1	0	1	2	1	1	4	4	2	4	3	2	4	3	4	2	2
1	1	18	1	1		1	2	2	3	0	0	0	0	0	0	0	0	0	0	0	0	0	0	0	0	0	1	1	0	4	4	3	1	0	0	1	4	3	2	4	3	2	5	3	2	4	4	3	1
1	2	56	2	1		2	2	1	1	1	1	1	1	1	1	1	1	1	1	1	1	0	0	0	1	1	1	1	0	4	4	3	0	1	1	2	2	1	5	4	4	3	5	2	4	4	2	4	1
1	2	29	1	1		1	4	3	2	1	1	1	1	0	0	0	0	0	0	0	0	0	0	1	0	1	1	1	0	3	3	4	1	0	0	3	1	4	3	5	5	2	5	4	2	2	4	4	1
1	2	30	1	1		1	4	3	2	1	0	1	0	1	1	1	0	1	1	1	0	0	0	0	0	1	1	1	0	4	4	3	1	0	1	3	4	4	2	5	4	2	4	3	4	4	4	3	1
1	2	29	2	1		1	2	3	2	0	0	0	0	0	0	0	0	0	0	0	0	0	0	0	1	0	0	1	0	2	3	1	0	1	0	3	2	3	4	5	3	1	4	3	3	3	5	1	1
1	2	55	3	1		1	4	3	2	0	1	0	1	1	1	0	0	1	0	0	0	0	0	0	0	0	1	1	0	1	2	3	0	1	1	4	4	1	3	4	3	2	4	3	1	4	4	1	1
1	2	55	2	1		2	4	1	3	0	0	0	1	0	1	0	1	1	0	0	1	0	0	0	0	1	1	1	0	3	3	3	0	1	0	3	4	4	5	3	4	2	4	2	4	2	3	2	2
1	2	37	2	1		3	4	4	1	0	0	0	0	0	0	0	0	0	0	0	0	0	0	0	0	0	0	1	0	2	2	2	1	0	0	5	2	5	1	4	4	1	5	4	2	5	4	3	1
1	2	49	3	1		2	2	4	2	1	1	0	1	0	0	0	0	0	0	0	1	0	0	1	1	1	1	0	0	4	4	4	1	1	1	1	2	5	3	5	5	3	3	3	3	3	3	5	3
1	2	65	2	1		2	3	4	2	1	0	0	0	0	1	0	0	0	0	0	0	1	1	0	0	1	0	1	0	2	3	1	1	0	0	3	5	5	4	5	4	4	5	4	3	4	5	3	1
1	2	35	3	1		1	3	1	1	0	0	1	1	1	1	1	1	1	1	1	1	1	1	1	0	0	1	1	0	4	4	4	1	1	0	1	5	5	1	4	5	1	4	3	2	4	5	4	1
1	2	40	3	1		2	3	1	3	1	1	1	0	0	0	0	0	0	0	1	1	0	0	1	1	1	0	1	0	4	4	2	1	1	0	2	5	5	5	5	5	1	5	2	3	5	5	3	1
1	2	34	1	1		1	4	3	3	1	0	1	0	1	0	1	1	1	1	1	1	0	0	1	0	1	1	1	0	3	1	3	1	1	1	1	1	2	4	4	3	5	3	4	4	2	4	3	1
1	1	47	2	2		1	3	3	3	0	0	0	0	1	1	1	1	1	1	1	1	1	1	0	1	1	0	1	0	4	4	3	0	1	1	3	1	3	2	2	2	5	4	1	5	3	4	1	1
1	2	46	2	1		2	4	1	4	1	1	1	1	0	0	0	0	1	0	0	0	1	1	1	0	1	1	1	0	2	4	3	1	0	0	2	3	3	4	5	4	3	3	4	4	3	4	3	3
1	2	62	3	1		2	5	2	1	1	1	1	1	0	0	1	1	1	1	0	0	0	0	0	0	1	1	0	0	4	3	4	0	1	1	4	3	4	3	5	2	5	4	2	5	4	4	3	3
1	2	43	2	1		3	4	3	1	0	1	0	0	0	0	0	0	0	1	0	0	1	1	1	0	0	1	0	0	3	3	4	1	0	1	2	4	4	2	4	3	5	3	4	3	3	4	4	1
1	2	46	2	1		1	3	3	2	1	1	1	1	0	0	1	1	0	0	0	0	0	1	0	0	0	0	1	0	3	3	3	1	0	1	3	999	999	999	999	999	999	999	999	999	999	999	999	999
1	2	46	3	1		1	2	1	2	0	1	0	0	0	1	0	0	1	0	0	0	0	0	0	0	0	0	1	0	3	4	2	0	1	1	2	999	999	999	999	999	999	999	999	999	999	999	999	999
1	2	999	4	1		1	5	4	2	0	0	0	0	0	0	0	0	0	0	0	0	0	0	0	0	0	0	1	0	999	999	999	999	999	999	999	999	999	999	999	999	999	999	999	999	999	999	999	999
1	2	45	3	1		1	4	4	1	0	0	0	0	0	1	0	0	0	0	0	0	0	0	0	0	0	0	0	0	3	3	1	1	0	0	3	3	4	4	5	4	1	2	2	3	3	2	2	1
1	2	49	2	1		1	2	3	2	1	1	0	0	0	0	1	1	1	1	0	0	0	0	0	0	1	0	1	0	3	4	3	1	0	1	3	3	2	4	3	2	4	4	2	4	4	3	2	2
1	2	25	1	1		1	4	4	3	1	0	1	0	1	0	1	1	0	0	1	0	1	1	0	0	1	1	1	0	4	4	3	1	1	1	3	4	3	4	5	4	3	4	1	3	4	3	2	1
1	2	21	1	2		3	4	3	2	1	1	1	1	1	1	0	0	1	1	1	1	0	0	0	0	0	0	0	0	1	1	1	1	0	0	3	1	3	2	5	3	1	4	3	5	1	3	5	1
1	2	39	1	1		1	2	1	4	1	1	0	0	0	0	0	1	1	1	0	0	0	0	1	0	1	1	1	0	4	4	3	1	1	1	2	999	999	999	999	999	999	999	999	999	999	999	999	999
1	2	50	2	1		4	3	4	2	1	1	1	1	0	0	0	1	0	0	0	0	1	1	0	1	1	0	1	0	3	4	3	1	1	0	2	4	4	2	5	4	1	5	5	3	3	4	5	2
1	2	29	1	1		1	5	4	3	1	1	1	1	0	0	0	0	1	1	0	0	0	0	0	1	1	0	0	0	3	3	3	1	1	1	3	999	999	999	999	999	999	999	999	999	999	999	999	999
1	2	40	2	1		1	5	4	3	1	0	0	0	0	0	1	1	0	0	0	0	0	0	0	1	1	1	1	0	3	3	1	1	1	0	3	999	999	999	999	999	999	999	999	999	999	999	999	999
1	2	42	2	1		2	4	4	2	1	1	0	0	0	0	0	0	0	0	0	0	0	0	0	0	1	0	0	0	3	3	2	1	1	0	3	999	999	999	999	999	999	999	999	999	999	999	999	999
1	2	61	2	1		3	2	2	3	1	0	0	0	0	0	0	0	0	0	0	0	0	0	0	0	1	0	1	0	3	4	3	0	0	1	2	4	4	3	5	4	1	4	3	3	4	3	5	1
1	2	25.5	1	1		1	4	3	3	1	1	1	1	1	1	1	1	1	1	1	1	1	1	1	1	1	1	1	0	4	4	4	1	1	1	2	3	2	4	5	3	4	4	3	4	3	3	1	1
1	2	33	1	1		1	3	2	2	1	1	0	1	1	1	1	1	1	1	1	1	0	1	0	1	1	1	1	0	3	4	3	1	1	1	2	2	3	4	5	4	4	5	3	5	2	3	3	1
1	2	42	2	1		1	5	1	3	1	1	0	0	0	0	1	1	1	1	0	0	1	1	0	0	1	1	1	0	3	4	3	1	1	0	2	3	5	1	5	3	1	5	4	1	2	3	1	1
1	1	56	3	1		1	4	1	3	1	1	1	0	1	1	0	0	1	0	0	0	0	0	1	0	1	1	1	0	3	4	3	1	0	1	1	1	1	2	5	4	4	2	3	2	1	1	1	2
1	2	27	3	4	àúàéñèéú	1	4	4	3	1	1	1	1	1	1	1	1	1	1	1	1	1	1	0	1	1	1	1	0	4	2	2	1	1	1	4	4	4	2	5	4	1	4	4	4	4	5	4	1
1	2	26	1	1		1	4	3	3	0	0	0	0	0	0	0	0	0	0	0	0	0	0	0	1	1	0	1	0	2	3	2	0	1	1	4	4	2	2	4	4	1	5	3	3	4	4	4	1
1	2	26.5	1	1		3	4	3	3	0	1	0	1	0	1	0	0	0	0	0	1	0	0	0	1	1	1	1	0	3	3	2	1	1	0	3	2	1	2	5	3	3	4	2	4	3	3	2	2
1	2	53	3	1		1	2	1	2	0	1	0	1	0	0	0	0	0	1	0	0	0	0	0	1	0	1	1	0	4	4	3	1	1	1	2	4	4	2	4	3	2	4	4	2	2	2	2	2
1	2	33	2	1		2	3	2	3	1	1	1	1	0	0	1	1	1	1	0	0	0	0	0	1	1	1	1	0	4	4	3	1	0	0	1	5	5	3	4	5	2	4	5	2	2	3	4	1
1	2	28	1	1		2	4	2	2	1	0	1	0	0	0	0	0	1	0	0	0	1	0	0	1	1	1	0	0	3	4	3	1	1	1	3	2	3	3	4	4	4	4	3	3	3	4	3	1
1	2	31	1	1		4	4	2	2	1	1	0	0	0	0	1	1	0	0	0	0	0	0	1	1	1	1	1	0	3	3	3	1	1	1	4	4	4	3	5	4	2	5	3	4	4	4	3	1
1	2	38	2	1		1	5	3	3	1	1	0	0	1	1	0	0	0	0	1	1	0	0	0	0	1	0	1	0	3	2	3	0	1	0	3	3	4	2	5	4	1	4	3	3	1	4	2	1
1	2	68	4	1		1	2	1	1	1	1	0	0	0	0	0	0	1	1	1	1	0	0	0	0	0	0	1	0	3	3	2	0	1	1	2	4	4	4	4	4	4	5	5	5	4	5	3	5
1	2	44	2	1		1	5	4	2	0	0	0	0	0	0	0	0	1	1	0	0	0	0	0	0	1	1	1	0	3	3	2	0	0	0	4	2	5	1	4	4	1	4	2	2	2	3	2	1
1	2	29	1	1		1	2	1	3	0	1	1	1	0	1	1	0	1	1	1	1	0	0	0	1	1	1	1	0	999	999	999	999	999	999	999	999	999	999	999	999	999	999	999	999	999	999	999	999
1	2	32	2	1		3	4	3	3	0	1	0	0	1	1	0	0	0	0	0	0	0	0	1	0	1	1	0	0	4	4	4	1	1	1	3	2	2	3	4	2	2	2	2	4	2	4	2	2
1	1	39	2	1		3	3	4	1	1	1	1	1	1	1	0	0	1	0	0	0	0	1	1	1	1	0	1	0	3	3	3	1	1	1	3	2	1	4	4	3	2	3	2	5	5	5	4	2
1	1	32	2	1		1	5	4	3	0	0	0	0	1	1	0	0	0	0	0	0	1	0	0	0	1	1	0	0	3	2	2	1	0	1	3	2	2	4	4	4	3	4	3	3	2	3	2	1
1	2	47	3	1		1	3	4	3	1	1	0	0	0	0	0	0	0	1	0	0	0	0	0	0	0	1	0	0	2	4	1	0	0	1	3	1	5	1	5	4	4	5	3	1	1	2	4	2
1	1	36	2	1		2	2	1	1	1	1	1	1	1	1	0	0	1	1	1	1	0	0	1	0	1	1	1	0	4	4	4	1	1	1	1	3	5	1	5	1	5	5	2	1	4	1	2	1
1	2	37	2	1		2	3	1	2	0	0	0	0	0	0	0	0	0	0	0	0	0	0	0	1	1	0	1	0	4	4	4	1	1	1	2	1	1	5	3	4	5	4	4	5	4	4	4	3
1	2	41	2	1		2	2	1	1	0	1	0	1	0	0	1	1	1	0	1	0	0	0	1	1	1	1	1	0	4	4	3	1	1	0	1	1	1	4	4	3	4	3	3	4	4	5	2	1
1	2	33	2	1		1	3	3	2	1	0	1	1	1	1	1	1	1	1	1	0	0	0	0	0	1	1	1	0	3	3	4	1	1	0	4	3	5	4	4	4	4	4	4	5	2	3	3	1
1	2	42	2	1		2	5	4	3	0	1	0	0	0	0	0	0	0	0	0	0	0	0	0	0	1	1	0	0	2	2	2	1	1	1	4	3	4	2	3	4	1	5	4	4	3	3	5	1
1	2	32	2	1		1	4	4	1	0	0	0	0	0	0	0	0	0	0	0	0	1	1	0	0	0	0	0	0	999	999	999	999	999	999	999	999	999	999	999	999	999	999	999	999	999	999	999	999
1	2	58	2	1		2	2	1	2	1	1	1	1	1	1	1	1	1	1	1	1	0	0	1	0	1	1	1	0	3	4	3	0	1	1	1	3	2	4	3	4	5	4	2	4	2	3	3	2
1	1	45	3	1		1	5	4	4	1	1	1	1	1	1	1	1	1	0	1	1	1	1	1	0	1	1	1	0	4	4	4	0	0	1	2	3	5	1	5	1	1	5	5	5	5	5	3	3
1	2	55	3	1		1	4	3	3	1	1	0	0	0	0	0	0	0	0	1	1	0	0	0	0	0	1	0	0	2	2	2	1	0	0	4	999	999	999	999	999	999	999	999	999	999	999	999	999
1	1	38	1	1		1	2	1	2	1	0	0	0	0	0	0	0	1	0	0	0	0	0	1	1	1	1	1	0	4	4	3	1	0	0	1	5	3	2	4	3	5	4	4	2	3	5	3	2
1	2	26	1	1		1	2	1	1	1	1	0	0	0	0	0	0	1	1	0	0	0	0	0	0	1	1	1	0	4	4	4	1	0	1	2	3	4	5	5	3	5	4	1	5	5	3	1	2
1	2	44	3	1		1	3	3	2	1	1	0	0	0	0	0	0	0	0	0	0	0	0	0	0	1	1	1	0	4	4	4	1	0	1	3	4	4	4	4	3	3	4	4	2	4	4	4	2
1	2	27	2	1		1	3	1	1	1	1	1	1	0	1	0	0	0	1	0	1	0	0	0	0	1	1	0	0	4	4	3	0	0	0	3	999	999	999	999	999	999	999	999	999	999	999	999	999
1	2	44	2	1		2	2	1	1	1	0	1	1	1	1	1	1	1	1	1	1	1	1	1	1	0	0	1	0	4	4	3	1	1	1	1	999	999	999	999	999	999	999	999	999	999	999	999	999
1	2	40	3	4	àúàéñèéú	1	4	1	2	1	1	1	1	0	0	0	0	1	1	1	1	1	1	1	1	1	0	1	0	4	4	4	1	1	0	1	5	5	1	4	4	3	5	4	1	4	3	5	3
1	2	39	2	1		3	4	3	1	1	1	0	0	0	0	0	0	1	1	1	1	1	1	1	1	1	0	1	0	4	4	2	1	1	0	3	3	2	2	4	3	1	5	4	4	2	4	3	2
1	1	36	2	4	àúàéñè	1	2	3	2	1	0	0	0	0	0	0	0	0	0	0	0	0	0	0	0	1	1	1	0	3	3	3	1	0	1	3	999	999	999	999	999	999	999	999	999	999	999	999	999
1	2	32	1	1		1	4	4	2	1	1	1	1	1	1	0	0	1	1	1	1	1	1	0	0	1	1	1	0	3	3	4	1	0	1	3	3	4	2	5	4	3	5	3	3	3	5	1	1
1	2	51	2	1		2	5	4	2	0	0	0	0	0	1	0	0	0	0	1	0	1	0	0	1	1	0	1	0	4	3	3	1	1	1	3	3	4	3	4	3	4	4	3	3	4	3	4	1
1	2	999	3	1		2	3	3	2	0	0	0	0	1	1	0	0	1	1	0	0	0	0	0	0	1	1	1	0	3	4	3	0	0	1	3	4	4	2	5	2	3	5	4	2	2	2	4	2
1	2	47	1	1		1	2	4	1	1	1	1	1	1	1	1	0	1	1	1	1	0	0	1	0	1	1	1	0	4	4	3	0	0	0	2	5	5	1	5	3	4	4	4	3	4	4	4	3
1	1	30	2	1		1	5	4	4	0	1	0	0	0	0	0	0	1	1	0	0	0	0	0	0	0	0	1	0	4	4	4	1	1	1	999	999	999	999	999	999	999	999	999	999	999	999	999	999
1	2	40	3	4	àúàéñèéú	1	4	1	2	1	1	1	1	0	0	0	0	1	0	1	1	1	1	1	1	1	0	1	0	4	4	4	1	1	0	1	999	999	999	999	999	999	999	999	999	999	999	999	999
1	1	30	2	1		4	3	4	2	1	1	1	1	1	1	1	1	1	1	0	0	0	0	1	1	1	1	1	0	4	4	3	1	0	0	3	2	2	2	1	1	2	1	2	2	2	1	3	2
1	2	44	2	1		1	5	1	2	0	1	0	1	0	0	0	0	1	1	0	0	1	1	1	0	0	0	1	0	2	2	1	1	0	1	3	2	3	2	5	3	1	3	2	5	1	3	4	1
1	2	61	3	1		2	4	2	2	1	1	1	1	1	1	0	0	1	1	1	1	0	1	1	1	1	1	1	0	4	4	3	1	1	0	3	3	5	1	5	5	1	5	5	2	4	5	5	3
1	1	27	1	1		2	3	3	2	1	1	0	1	0	0	1	1	1	1	1	1	0	0	1	1	1	1	1	0	4	4	1	1	1	0	5	4	4	3	4	4	2	4	3	3	2	3	3	3
1	2	40	2	1		1	1	1	3	1	1	1	1	0	1	0	1	0	1	1	1	0	1	1	0	1	0	1	0	3	3	2	1	0	1	1	3	3	2	4	4	4	4	2	4	3	4	2	1
1	2	57	3	1		1	1	1	2	0	1	0	0	0	1	1	1	1	1	0	0	0	0	1	1	1	1	1	0	3	3	4	1	0	1	2	2	3	2	3	1	4	4	4	4	4	4	2	2
1	2	49	3	1		1	1	3	3	1	1	1	1	1	0	0	1	0	1	0	0	0	0	0	0	1	0	1	0	3	3	4	1	0	1	2	3	1	4	3	2	5	5	3	4	3	3	3	1
1	2	50	3	1		1	3	4	3	1	0	1	0	0	0	0	1	0	0	0	1	0	0	1	1	1	0	1	0	4	4	3	1	1	1	3	2	2	4	3	1	2	2	3	4	4	4	4	4
1	2	46	2	1		2	4	4	1	0	0	0	0	0	0	0	0	0	0	0	0	0	0	0	0	0	0	1	0	3	3	3	0	0	1	1	4	4	4	4	4	1	3	4	4	2	4	2	4
[truncated: 190 more columns]
